# Supplementary material for: Association between trimester-specific gestational weight gain and childhood obesity at 5 years of age: results from Shanghai obesity cohort
Source: BMC Pediatr. 2019 May 2;19:139. doi: 10.1186/s12887-019-1517-4 (PMC6495507; doi:10.1186/s12887-019-1517-4)
Supplement: Supplementary file 1 — Maternal and children’s characteristics in excluded pairs with missing data and included pairs. BMI, body mass index; FMI, fat mass index; FFMI, fat free mass index; WHtR, waist-height-ratio. (XLSX 34 kb) [file 12887_2019_1517_MOESM1_ESM.xlsx]

## Sheet: 工作表1
Characteristics	Excluded Pairs	Included Pairs	P value
	n=31	n=493
Maternal characteristics
Pre-pregnancy BMI (kg/m2) (n=520)			0.821
<18.5	5 (20.8)	87 (17.6)
18.5-23.9	16 (51.6)	310 (62.9)
24-27.9	2 (6.5)	75 (15.2)
≥ 28	1 (3.2)	21 (4.3)
Age at delivery (years)	29.0 ± 5	29.0 ± 4	0.44
Education years			0.117
< 9	0 (0)	9 (1.8)
9-12	7 (22.6)	50 (10.1)
≥ 12	24 (77.4)	434 (88)
Gestational diabetes mellitus	4 (12.9)	58 (11.8)	1
Antibiotic use in pregnancy	2 (6.5)	17 (3.4)	0.71
Smoking in pregnancy	1 (3.2)	1 (0.2)	0.082
Annual family income			0.904
< $15,650	10 (32.3)	135 (27.4)
$15,650-31,300	10 (32.3)	184 (37.3)
≥ $31,300	5 (16.1)	76 (16.0)
Refuse to answer	6 (19.4)	95 (19.3)
Mode of delivery (n=523)			0.951
Vaginal	8 (26.7)	134 (27.2)
Caesarean section	22 (73.3)	359 (72.8)
Primipara (n=520)	23 (85.2)	433 (87.8)	0.915
Duration of breastfeeding ≥ 6 months (n =379)	16 (72.7)	319 (89.4)	0.043
Paternal BMI (kg/m2) (n=521)			0.104
< 18.5	2 (6.5)	13 (2.6)
18.5-23.9	10 (32.3)	226 (45.8)
24-27.9	9 (29.0)	190 (38.5)
≥ 28	7 (22.6)	64 (13.0)
Children’s characteristics
Boys	14 (45.2)	251 (50.9)	0.534
BMI at 5 years of age (kg/m2) (n=522)	15.3 ± 2.5	15.4 ± 2.0	0.859
FMI at 5 years of age (kg/m2) (n=522)	2.5 ± 1.8	2.5 ± 1.6	0.72
Body fat percentage at 5 years of age (%) (n=522)	16.7 ± 9.4	16.7 ± 8.2	0.691
FFMI at 5 years of age (kg/m2) (n=522)	12.8 ± 1.2	12.8 ± 1.1	0.792
Waist-height-ratio (n = 518)	0.46 ± 0.04	0.46 ± 0.04	0.456
